# Supplementary material for: Multi-Center National Study of Genotype–Phenotype Correlation and Clinical Characteristics in Children and Young Adults with Friedreich’s Ataxia from Serbia
Source: Biomedicines. 2025 Oct 28;13(11):2646. doi: 10.3390/biomedicines13112646 (PMC12650222; doi:10.3390/biomedicines13112646)
Supplement: Supplementary file 1 [file biomedicines-13-02646-s001.zip]

Archive with 1 entries (1 files):
- biomedicines-3892101-supplementary.pdf
